# Supplementary material for: Black Elderberry Press Cake as a Source of Bioactive Ingredients Using Green-Based Extraction Approaches
Source: Biology (Basel). 2022 Oct 6;11(10):1465. doi: 10.3390/biology11101465 (PMC9598939; doi:10.3390/biology11101465)
Supplement: Supplementary file 1 [file biology-11-01465-s001.zip]

Archive with 1 entries (1 files):
- biology-1911920-supplementary.pdf
